# Supplementary material for: Defined metabolic states shape T cell fate and function across culture conditions
Source: Front Immunol. 2025 Nov 6;16:1703095. doi: 10.3389/fimmu.2025.1703095 (PMC12631338; doi:10.3389/fimmu.2025.1703095)
Supplement: Supplementary file 2 [file DataSheet1.xlsx]

## Sheet: Sheet1
Media	Activator	Cytokine	Replicate	Cluster
ICXF	Dynabeads 1:1	IL2	1	1
ICXF	Dynabeads 1:1	IL2 h	1	1
ICXF	Dynabeads 1:1	Il7/15	1	1
ICXF	Dynabeads 1:1	IL7/15 h	1	1
ICXF	Dynabeads 2:1	IL2	1	1
ICXF	Dynabeads 2:1	IL2	2	1
ICXF	Dynabeads 2:1	IL2	3	1
ICXF	Dynabeads 2:1	IL2	4	3
ICXF	Dynabeads 2:1	IL2 h	1	1
ICXF	Dynabeads 2:1	IL2 h	2	1
ICXF	Dynabeads 2:1	IL2 h	3	1
ICXF	Dynabeads 2:1	IL2 h	4	3
ICXF	Dynabeads 2:1	Il7/15	1	0
ICXF	Dynabeads 2:1	Il7/15	2	1
ICXF	Dynabeads 2:1	Il7/15	3	1
ICXF	Dynabeads 2:1	Il7/15	4	1
ICXF	Dynabeads 2:1	IL7/15 h	1	0
ICXF	Dynabeads 2:1	IL7/15 h	2	1
ICXF	Dynabeads 2:1	IL7/15 h	3	1
ICXF	Dynabeads 2:1	IL7/15 h	4	1
ICXF	Immunocult (StemCell, SC)	IL2	1	1
ICXF	Immunocult (StemCell, SC)	IL2	2	1
ICXF	Immunocult (StemCell, SC)	IL2	3	1
ICXF	Immunocult (StemCell, SC)	IL2	4	1
ICXF	Immunocult (StemCell, SC)	IL2 h	1	1
ICXF	Immunocult (StemCell, SC)	IL2 h	2	1
ICXF	Immunocult (StemCell, SC)	IL2 h	3	1
ICXF	Immunocult (StemCell, SC)	IL2 h	4	1
ICXF	Immunocult (StemCell, SC)	Il7/15	1	1
ICXF	Immunocult (StemCell, SC)	Il7/15	2	1
ICXF	Immunocult (StemCell, SC)	Il7/15	3	1
ICXF	Immunocult (StemCell, SC)	Il7/15	4	1
ICXF	Immunocult (StemCell, SC)	IL7/15 h	1	1
ICXF	Immunocult (StemCell, SC)	IL7/15 h	2	1
ICXF	Immunocult (StemCell, SC)	IL7/15 h	3	1
ICXF	Immunocult (StemCell, SC)	IL7/15 h	4	1
ICXF	TransAct (TA)	IL2	1	0
ICXF	TransAct (TA)	IL2	2	0
ICXF	TransAct (TA)	IL2	3	0
ICXF	TransAct (TA)	IL2	4	0
ICXF	TransAct (TA)	IL2 h	1	0
ICXF	TransAct (TA)	IL2 h	2	0
ICXF	TransAct (TA)	IL2 h	3	0
ICXF	TransAct (TA)	IL2 h	4	0
ICXF	TransAct (TA)	Il7/15	1	0
ICXF	TransAct (TA)	Il7/15	2	0
ICXF	TransAct (TA)	Il7/15	3	0
ICXF	TransAct (TA)	Il7/15	4	1
ICXF	TransAct (TA)	IL7/15 h	1	0
ICXF	TransAct (TA)	IL7/15 h	2	1
ICXF	TransAct (TA)	IL7/15 h	3	1
ICXF	TransAct (TA)	IL7/15 h	4	1
RPMI+FBS	Dynabeads 1:1	IL2	1	3
RPMI+FBS	Dynabeads 1:1	IL2	2	3
RPMI+FBS	Dynabeads 1:1	IL2	3	3
RPMI+FBS	Dynabeads 1:1	IL2	4	3
RPMI+FBS	Dynabeads 1:1	IL2 h	1	3
RPMI+FBS	Dynabeads 1:1	IL2 h	2	3
RPMI+FBS	Dynabeads 1:1	IL2 h	3	3
RPMI+FBS	Dynabeads 1:1	IL2 h	4	3
RPMI+FBS	Dynabeads 1:1	Il7/15	1	3
RPMI+FBS	Dynabeads 1:1	Il7/15	2	3
RPMI+FBS	Dynabeads 1:1	Il7/15	3	3
RPMI+FBS	Dynabeads 1:1	Il7/15	4	3
RPMI+FBS	Dynabeads 1:1	IL7/15 h	1	3
RPMI+FBS	Dynabeads 1:1	IL7/15 h	2	3
RPMI+FBS	Dynabeads 1:1	IL7/15 h	3	3
RPMI+FBS	Dynabeads 1:1	IL7/15 h	4	3
RPMI+FBS	Dynabeads 2:1	IL2	1	2
RPMI+FBS	Dynabeads 2:1	IL2	2	3
RPMI+FBS	Dynabeads 2:1	IL2	3	3
RPMI+FBS	Dynabeads 2:1	IL2	4	3
RPMI+FBS	Dynabeads 2:1	IL2 h	1	3
RPMI+FBS	Dynabeads 2:1	IL2 h	2	3
RPMI+FBS	Dynabeads 2:1	IL2 h	3	3
RPMI+FBS	Dynabeads 2:1	IL2 h	4	3
RPMI+FBS	Dynabeads 2:1	Il7/15	1	3
RPMI+FBS	Dynabeads 2:1	Il7/15	2	3
RPMI+FBS	Dynabeads 2:1	Il7/15	3	3
RPMI+FBS	Dynabeads 2:1	Il7/15	4	3
RPMI+FBS	Dynabeads 2:1	IL7/15 h	1	3
RPMI+FBS	Dynabeads 2:1	IL7/15 h	2	3
RPMI+FBS	Dynabeads 2:1	IL7/15 h	3	3
RPMI+FBS	Dynabeads 2:1	IL7/15 h	4	3
RPMI+FBS	Immunocult (StemCell, SC)	IL2	1	3
RPMI+FBS	Immunocult (StemCell, SC)	IL2	2	3
RPMI+FBS	Immunocult (StemCell, SC)	IL2	3	3
RPMI+FBS	Immunocult (StemCell, SC)	IL2	4	3
RPMI+FBS	Immunocult (StemCell, SC)	IL2 h	1	3
RPMI+FBS	Immunocult (StemCell, SC)	IL2 h	2	3
RPMI+FBS	Immunocult (StemCell, SC)	IL2 h	3	3
RPMI+FBS	Immunocult (StemCell, SC)	IL2 h	4	3
RPMI+FBS	Immunocult (StemCell, SC)	Il7/15	1	3
RPMI+FBS	Immunocult (StemCell, SC)	Il7/15	2	3
RPMI+FBS	Immunocult (StemCell, SC)	Il7/15	3	3
RPMI+FBS	Immunocult (StemCell, SC)	Il7/15	4	3
RPMI+FBS	Immunocult (StemCell, SC)	IL7/15 h	1	3
RPMI+FBS	Immunocult (StemCell, SC)	IL7/15 h	2	3
RPMI+FBS	Immunocult (StemCell, SC)	IL7/15 h	3	3
RPMI+FBS	Immunocult (StemCell, SC)	IL7/15 h	4	3
RPMI+FBS	TransAct (TA)	IL2	1	3
RPMI+FBS	TransAct (TA)	IL2	2	3
RPMI+FBS	TransAct (TA)	IL2	3	3
RPMI+FBS	TransAct (TA)	IL2	4	3
RPMI+FBS	TransAct (TA)	IL2 h	1	3
RPMI+FBS	TransAct (TA)	IL2 h	2	3
RPMI+FBS	TransAct (TA)	IL2 h	3	3
RPMI+FBS	TransAct (TA)	IL2 h	4	3
RPMI+FBS	TransAct (TA)	Il7/15	1	3
RPMI+FBS	TransAct (TA)	Il7/15	2	3
RPMI+FBS	TransAct (TA)	Il7/15	3	3
RPMI+FBS	TransAct (TA)	Il7/15	4	3
RPMI+FBS	TransAct (TA)	IL7/15 h	1	3
RPMI+FBS	TransAct (TA)	IL7/15 h	2	3
RPMI+FBS	TransAct (TA)	IL7/15 h	3	3
RPMI+FBS	TransAct (TA)	IL7/15 h	4	3
TexMACs	Dynabeads 1:1	IL2	1	2
TexMACs	Dynabeads 1:1	IL2	2	2
TexMACs	Dynabeads 1:1	IL2	3	2
TexMACs	Dynabeads 1:1	IL2	4	2
TexMACs	Dynabeads 1:1	IL2 h	1	2
TexMACs	Dynabeads 1:1	IL2 h	2	2
TexMACs	Dynabeads 1:1	IL2 h	3	2
TexMACs	Dynabeads 1:1	IL2 h	4	2
TexMACs	Dynabeads 1:1	Il7/15	1	2
TexMACs	Dynabeads 1:1	Il7/15	2	2
TexMACs	Dynabeads 1:1	Il7/15	3	2
TexMACs	Dynabeads 1:1	Il7/15	4	2
TexMACs	Dynabeads 1:1	IL7/15 h	1	2
TexMACs	Dynabeads 1:1	IL7/15 h	2	2
TexMACs	Dynabeads 1:1	IL7/15 h	3	2
TexMACs	Dynabeads 1:1	IL7/15 h	4	2
TexMACs	Dynabeads 2:1	IL2	1	2
TexMACs	Dynabeads 2:1	IL2	2	2
TexMACs	Dynabeads 2:1	IL2	3	2
TexMACs	Dynabeads 2:1	IL2	4	2
TexMACs	Dynabeads 2:1	IL2 h	1	2
TexMACs	Dynabeads 2:1	IL2 h	2	2
TexMACs	Dynabeads 2:1	IL2 h	3	2
TexMACs	Dynabeads 2:1	IL2 h	4	2
TexMACs	Dynabeads 2:1	Il7/15	1	2
TexMACs	Dynabeads 2:1	Il7/15	2	2
TexMACs	Dynabeads 2:1	Il7/15	3	2
TexMACs	Dynabeads 2:1	Il7/15	4	2
TexMACs	Dynabeads 2:1	IL7/15 h	1	2
TexMACs	Dynabeads 2:1	IL7/15 h	2	2
TexMACs	Dynabeads 2:1	IL7/15 h	3	2
TexMACs	Dynabeads 2:1	IL7/15 h	4	2
TexMACs	Immunocult (StemCell, SC)	IL2	1	2
TexMACs	Immunocult (StemCell, SC)	IL2	2	2
TexMACs	Immunocult (StemCell, SC)	IL2	3	2
TexMACs	Immunocult (StemCell, SC)	IL2	4	2
TexMACs	Immunocult (StemCell, SC)	IL2 h	1	2
TexMACs	Immunocult (StemCell, SC)	IL2 h	2	2
TexMACs	Immunocult (StemCell, SC)	IL2 h	3	2
TexMACs	Immunocult (StemCell, SC)	IL2 h	4	2
TexMACs	Immunocult (StemCell, SC)	Il7/15	1	2
TexMACs	Immunocult (StemCell, SC)	Il7/15	2	2
TexMACs	Immunocult (StemCell, SC)	Il7/15	3	2
TexMACs	Immunocult (StemCell, SC)	Il7/15	4	2
TexMACs	Immunocult (StemCell, SC)	IL7/15 h	1	2
TexMACs	Immunocult (StemCell, SC)	IL7/15 h	2	2
TexMACs	Immunocult (StemCell, SC)	IL7/15 h	3	2
TexMACs	Immunocult (StemCell, SC)	IL7/15 h	4	2
TexMACs	TransAct (TA)	IL2	1	2
TexMACs	TransAct (TA)	IL2	2	2
TexMACs	TransAct (TA)	IL2	3	3
TexMACs	TransAct (TA)	IL2	4	3
TexMACs	TransAct (TA)	IL2 h	1	2
TexMACs	TransAct (TA)	IL2 h	2	2
TexMACs	TransAct (TA)	IL2 h	3	2
TexMACs	TransAct (TA)	IL2 h	4	3
TexMACs	TransAct (TA)	Il7/15	1	2
TexMACs	TransAct (TA)	Il7/15	2	3
TexMACs	TransAct (TA)	Il7/15	3	3
TexMACs	TransAct (TA)	Il7/15	4	3
TexMACs	TransAct (TA)	IL7/15 h	1	2
TexMACs	TransAct (TA)	IL7/15 h	2	3
TexMACs	TransAct (TA)	IL7/15 h	3	3
TexMACs	TransAct (TA)	IL7/15 h	4	3
