# Supplementary material for: Defined metabolic states shape T cell fate and function across culture conditions
Source: Front Immunol. 2025 Nov 6;16:1703095. doi: 10.3389/fimmu.2025.1703095 (PMC12631338; doi:10.3389/fimmu.2025.1703095)
Supplement: Supplementary file 3 [file DataSheet2.xlsx]

## Sheet: Figure 3B (Act Mark)
Tukey's multiple comparisons test	Mean Diff.	95.00% CI of diff.	Below threshold?	Summary	Adjusted P Value
ICXF, SC, IL7/15 vs. ICXF, TA, IL7/15	-12.23	-21.01 to -3.457	Yes	**	0.0015
ICXF, SC, IL7/15 vs. ICXF, TA, IL2	-10.36	-20.29 to -0.4345	Yes	*	0.0352
ICXF, SC, IL7/15 vs. RPMI, SC, IL7/15	3.706	-6.222 to 13.63	No	ns	0.9308
ICXF, SC, IL7/15 vs. RPMI, TA,IL2	-10.54	-20.47 to -0.6153	Yes	*	0.0304
ICXF, SC, IL7/15 vs. TM, Dyna, IL2	-12.97	-22.40 to -3.533	Yes	**	0.0018
ICXF, SC, IL7/15 vs. TM, SC, IL7/15	15.42	6.357 to 24.48	Yes	****	<0.0001
ICXF, SC, IL7/15 vs. TM, TA, IL7/15	-10.34	-19.11 to -1.563	Yes	*	0.0112
ICXF, TA, IL7/15 vs. ICXF, TA, IL2	1.869	-7.797 to 11.54	No	ns	0.9985
ICXF, TA, IL7/15 vs. RPMI, SC, IL7/15	15.94	6.272 to 25.60	Yes	***	0.0001
ICXF, TA, IL7/15 vs. RPMI, TA,IL2	1.688	-7.978 to 11.35	No	ns	0.9992
ICXF, TA, IL7/15 vs. TM, Dyna, IL2	-0.734	-9.891 to 8.423	No	ns	>0.9999
ICXF, TA, IL7/15 vs. TM, SC, IL7/15	27.65	18.88 to 36.43	Yes	****	<0.0001
ICXF, TA, IL7/15 vs. TM, TA, IL7/15	1.894	-6.584 to 10.37	No	ns	0.9962
ICXF, TA, IL2 vs. RPMI, SC, IL7/15	14.07	3.345 to 24.79	Yes	**	0.0033
ICXF, TA, IL2 vs. RPMI, TA,IL2	-0.1808	-10.90 to 10.54	No	ns	>0.9999
ICXF, TA, IL2 vs. TM, Dyna, IL2	-2.603	-12.87 to 7.664	No	ns	0.9918
ICXF, TA, IL2 vs. TM, SC, IL7/15	25.78	15.86 to 35.71	Yes	****	<0.0001
ICXF, TA, IL2 vs. TM, TA, IL7/15	0.02472	-9.642 to 9.691	No	ns	>0.9999
RPMI, SC, IL7/15 vs. RPMI, TA,IL2	-14.25	-24.97 to -3.526	Yes	**	0.0028
RPMI, SC, IL7/15 vs. TM, Dyna, IL2	-16.67	-26.94 to -6.405	Yes	***	0.0001
RPMI, SC, IL7/15 vs. TM, SC, IL7/15	11.71	1.786 to 21.64	Yes	*	0.011
RPMI, SC, IL7/15 vs. TM, TA, IL7/15	-14.04	-23.71 to -4.378	Yes	***	0.0008
RPMI, TA,IL2 vs. TM, Dyna, IL2	-2.422	-12.69 to 7.845	No	ns	0.9947
RPMI, TA,IL2 vs. TM, SC, IL7/15	25.96	16.04 to 35.89	Yes	****	<0.0001
RPMI, TA,IL2 vs. TM, TA, IL7/15	0.2055	-9.461 to 9.872	No	ns	>0.9999
TM, Dyna, IL2 vs. TM, SC, IL7/15	28.39	18.95 to 37.82	Yes	****	<0.0001
TM, Dyna, IL2 vs. TM, TA, IL7/15	2.628	-6.529 to 11.79	No	ns	0.9831
TM, SC, IL7/15 vs. TM, TA, IL7/15	-25.76	-34.53 to -16.98	Yes	****	<0.0001

## Sheet: Figure 3C (Lactate)
Tukey's multiple comparisons test	Mean Diff.	95.00% CI of diff.	Below threshold?	Summary	Adjusted P Value
ICXF, SC, IL7/15 vs. ICXF, TA, IL7/15	-11.78	-17.96 to -5.613	Yes	****	<0.0001
ICXF, SC, IL7/15 vs. ICXF, TA, IL2	-12.85	-19.68 to -6.011	Yes	****	<0.0001
ICXF, SC, IL7/15 vs. RPMI, SC, IL7/15	9.682	2.845 to 16.52	Yes	**	0.0016
ICXF, SC, IL7/15 vs. RPMI, TA,IL2	0.654	-5.792 to 7.100	No	ns	>0.9999
ICXF, SC, IL7/15 vs. TM, Dyna, IL2	4.1	-2.346 to 10.55	No	ns	0.458
ICXF, SC, IL7/15 vs. TM, SC, IL7/15	13.82	7.651 to 19.99	Yes	****	<0.0001
ICXF, SC, IL7/15 vs. TM, TA, IL7/15	4.945	-1.892 to 11.78	No	ns	0.3014
ICXF, TA, IL7/15 vs. ICXF, TA, IL2	-1.063	-7.642 to 5.515	No	ns	0.9994
ICXF, TA, IL7/15 vs. RPMI, SC, IL7/15	21.47	14.89 to 28.05	Yes	****	<0.0001
ICXF, TA, IL7/15 vs. RPMI, TA,IL2	12.44	6.267 to 18.61	Yes	****	<0.0001
ICXF, TA, IL7/15 vs. TM, Dyna, IL2	15.88	9.713 to 22.06	Yes	****	<0.0001
ICXF, TA, IL7/15 vs. TM, SC, IL7/15	25.61	19.72 to 31.49	Yes	****	<0.0001
ICXF, TA, IL7/15 vs. TM, TA, IL7/15	16.73	10.15 to 23.31	Yes	****	<0.0001
ICXF, TA, IL2 vs. RPMI, SC, IL7/15	22.53	15.32 to 29.74	Yes	****	<0.0001
ICXF, TA, IL2 vs. RPMI, TA,IL2	13.5	6.665 to 20.34	Yes	****	<0.0001
ICXF, TA, IL2 vs. TM, Dyna, IL2	16.95	10.11 to 23.78	Yes	****	<0.0001
ICXF, TA, IL2 vs. TM, SC, IL7/15	26.67	20.09 to 33.25	Yes	****	<0.0001
ICXF, TA, IL2 vs. TM, TA, IL7/15	17.79	10.59 to 25.00	Yes	****	<0.0001
RPMI, SC, IL7/15 vs. RPMI, TA,IL2	-9.028	-15.86 to -2.191	Yes	**	0.0036
RPMI, SC, IL7/15 vs. TM, Dyna, IL2	-5.582	-12.42 to 1.255	No	ns	0.1765
RPMI, SC, IL7/15 vs. TM, SC, IL7/15	4.14	-2.439 to 10.72	No	ns	0.4714
RPMI, SC, IL7/15 vs. TM, TA, IL7/15	-4.738	-11.94 to 2.469	No	ns	0.4167
RPMI, TA,IL2 vs. TM, Dyna, IL2	3.446	-3.000 to 9.892	No	ns	0.6652
RPMI, TA,IL2 vs. TM, SC, IL7/15	13.17	6.997 to 19.34	Yes	****	<0.0001
RPMI, TA,IL2 vs. TM, TA, IL7/15	4.291	-2.546 to 11.13	No	ns	0.4749
TM, Dyna, IL2 vs. TM, SC, IL7/15	9.722	3.551 to 15.89	Yes	***	0.0004
TM, Dyna, IL2 vs. TM, TA, IL7/15	0.8445	-5.992 to 7.681	No	ns	>0.9999
TM, SC, IL7/15 vs. TM, TA, IL7/15	-8.878	-15.46 to -2.299	Yes	**	0.0028

## Sheet: Figure 3D (NADP)
Tukey's multiple comparisons test	Mean Diff.	95.00% CI of diff.	Below threshold?	Summary	Adjusted P Value
ICXF, SC, IL7/15 vs. ICXF, TA, IL7/15	-0.2893	-0.5243 to -0.05438	Yes	**	0.0074
ICXF, SC, IL7/15 vs. ICXF, TA, IL2	0.028	-0.2174 to 0.2734	No	ns	>0.9999
ICXF, SC, IL7/15 vs. RPMI, SC, IL7/15	-0.178	-0.4234 to 0.06740	No	ns	0.3036
ICXF, SC, IL7/15 vs. RPMI, TA,IL2	-0.01	-0.2554 to 0.2354	No	ns	>0.9999
ICXF, SC, IL7/15 vs. TM, Dyna, IL2	0.2357	0.0007132 to 0.4706	Yes	*	0.0489
ICXF, SC, IL7/15 vs. TM, SC, IL7/15	0.404	0.1690 to 0.6390	Yes	****	<0.0001
ICXF, SC, IL7/15 vs. TM, TA, IL7/15	0.242	-0.003401 to 0.4874	No	ns	0.0555
ICXF, TA, IL7/15 vs. ICXF, TA, IL2	0.3173	0.08238 to 0.5523	Yes	**	0.0026
ICXF, TA, IL7/15 vs. RPMI, SC, IL7/15	0.1113	-0.1236 to 0.3463	No	ns	0.7883
ICXF, TA, IL7/15 vs. RPMI, TA,IL2	0.2793	0.04438 to 0.5143	Yes	*	0.0107
ICXF, TA, IL7/15 vs. TM, Dyna, IL2	0.525	0.3010 to 0.7490	Yes	****	<0.0001
ICXF, TA, IL7/15 vs. TM, SC, IL7/15	0.6933	0.4693 to 0.9174	Yes	****	<0.0001
ICXF, TA, IL7/15 vs. TM, TA, IL7/15	0.5313	0.2964 to 0.7663	Yes	****	<0.0001
ICXF, TA, IL2 vs. RPMI, SC, IL7/15	-0.206	-0.4514 to 0.03940	No	ns	0.1552
ICXF, TA, IL2 vs. RPMI, TA,IL2	-0.038	-0.2834 to 0.2074	No	ns	0.9996
ICXF, TA, IL2 vs. TM, Dyna, IL2	0.2077	-0.02729 to 0.4426	No	ns	0.1157
ICXF, TA, IL2 vs. TM, SC, IL7/15	0.376	0.1410 to 0.6110	Yes	***	0.0002
ICXF, TA, IL2 vs. TM, TA, IL7/15	0.214	-0.03140 to 0.4594	No	ns	0.1254
RPMI, SC, IL7/15 vs. RPMI, TA,IL2	0.168	-0.07740 to 0.4134	No	ns	0.3734
RPMI, SC, IL7/15 vs. TM, Dyna, IL2	0.4137	0.1787 to 0.6486	Yes	****	<0.0001
RPMI, SC, IL7/15 vs. TM, SC, IL7/15	0.582	0.3470 to 0.8170	Yes	****	<0.0001
RPMI, SC, IL7/15 vs. TM, TA, IL7/15	0.42	0.1746 to 0.6654	Yes	****	<0.0001
RPMI, TA,IL2 vs. TM, Dyna, IL2	0.2457	0.01071 to 0.4806	Yes	*	0.0351
RPMI, TA,IL2 vs. TM, SC, IL7/15	0.414	0.1790 to 0.6490	Yes	****	<0.0001
RPMI, TA,IL2 vs. TM, TA, IL7/15	0.252	0.006599 to 0.4974	Yes	*	0.0406
TM, Dyna, IL2 vs. TM, SC, IL7/15	0.1683	-0.05569 to 0.3924	No	ns	0.2635
TM, Dyna, IL2 vs. TM, TA, IL7/15	0.006333	-0.2286 to 0.2413	No	ns	>0.9999
TM, SC, IL7/15 vs. TM, TA, IL7/15	-0.162	-0.3970 to 0.07295	No	ns	0.3645

## Sheet: Figure 3E (IFNg)
Tukey's multiple comparisons test	Mean Diff.	95.00% CI of diff.	Below threshold?	Summary	Adjusted P Value
ICXF,TA,IL7/15 vs. ICXF,TA,IL2	46.36	11.03 to 81.69	Yes	**	0.0027
ICXF,TA,IL7/15 vs. ICXF,SC,IL7/15	103.5	72.72 to 134.2	Yes	****	<0.0001
ICXF,TA,IL7/15 vs. TM,Dyna,IL2	112.3	78.61 to 146.0	Yes	****	<0.0001
ICXF,TA,IL7/15 vs. TM,SC,IL7/15	110.2	79.40 to 140.9	Yes	****	<0.0001
ICXF,TA,IL7/15 vs. TM,TA,IL7/15	-15	-48.69 to 18.69	No	ns	0.8759
ICXF,TA,IL7/15 vs. RPMI,SC,IL7/15	127.8	92.47 to 163.1	Yes	****	<0.0001
ICXF,TA,IL7/15 vs. RPMI,TA,IL2	136.2	100.8 to 171.5	Yes	****	<0.0001
ICXF,TA,IL2 vs. ICXF,SC,IL7/15	57.12	24.57 to 89.66	Yes	****	<0.0001
ICXF,TA,IL2 vs. TM,Dyna,IL2	65.94	30.61 to 101.3	Yes	****	<0.0001
ICXF,TA,IL2 vs. TM,SC,IL7/15	63.8	31.25 to 96.34	Yes	****	<0.0001
ICXF,TA,IL2 vs. TM,TA,IL7/15	-61.36	-96.69 to -26.03	Yes	****	<0.0001
ICXF,TA,IL2 vs. RPMI,SC,IL7/15	81.44	44.54 to 118.3	Yes	****	<0.0001
ICXF,TA,IL2 vs. RPMI,TA,IL2	89.82	52.92 to 126.7	Yes	****	<0.0001
ICXF,SC,IL7/15 vs. TM,Dyna,IL2	8.822	-21.93 to 39.58	No	ns	0.9902
ICXF,SC,IL7/15 vs. TM,SC,IL7/15	6.678	-20.83 to 34.18	No	ns	0.9968
ICXF,SC,IL7/15 vs. TM,TA,IL7/15	-118.5	-149.2 to -87.72	Yes	****	<0.0001
ICXF,SC,IL7/15 vs. RPMI,SC,IL7/15	24.32	-8.224 to 56.87	No	ns	0.2956
ICXF,SC,IL7/15 vs. RPMI,TA,IL2	32.7	0.1559 to 65.25	Yes	*	0.0481
TM,Dyna,IL2 vs. TM,SC,IL7/15	-2.144	-32.90 to 28.61	No	ns	>0.9999
TM,Dyna,IL2 vs. TM,TA,IL7/15	-127.3	-161.0 to -93.61	Yes	****	<0.0001
TM,Dyna,IL2 vs. RPMI,SC,IL7/15	15.5	-19.83 to 50.83	No	ns	0.8846
TM,Dyna,IL2 vs. RPMI,TA,IL2	23.88	-11.45 to 59.21	No	ns	0.4282
TM,SC,IL7/15 vs. TM,TA,IL7/15	-125.2	-155.9 to -94.40	Yes	****	<0.0001
TM,SC,IL7/15 vs. RPMI,SC,IL7/15	17.64	-14.90 to 50.19	No	ns	0.7098
TM,SC,IL7/15 vs. RPMI,TA,IL2	26.02	-6.522 to 58.57	No	ns	0.2165
TM,TA,IL7/15 vs. RPMI,SC,IL7/15	142.8	107.5 to 178.1	Yes	****	<0.0001
TM,TA,IL7/15 vs. RPMI,TA,IL2	151.2	115.8 to 186.5	Yes	****	<0.0001
RPMI,SC,IL7/15 vs. RPMI,TA,IL2	8.38	-28.52 to 45.28	No	ns	0.998

## Sheet: Figure 3F (TNFa)
Tukey's multiple comparisons test	Mean Diff.	95.00% CI of diff.	Below threshold?	Summary	Adjusted P Value
ICXF, SC, IL7/15 vs. ICXF, TA, IL7/15	-12.52	-22.02 to -3.024	Yes	**	0.0031
ICXF, SC, IL7/15 vs. ICXF, TA, IL2	-19.26	-27.93 to -10.59	Yes	****	<0.0001
ICXF, SC, IL7/15 vs. RPMI, SC, IL7/15	2.655	-6.845 to 12.15	No	ns	0.9855
ICXF, SC, IL7/15 vs. RPMI, TA,IL2	0.3406	-9.159 to 9.840	No	ns	>0.9999
ICXF, SC, IL7/15 vs. TM, Dyna, IL2	-10.13	-19.15 to -1.102	Yes	*	0.0183
ICXF, SC, IL7/15 vs. TM, SC, IL7/15	-3.149	-11.55 to 5.247	No	ns	0.9292
ICXF, SC, IL7/15 vs. TM, TA, IL7/15	-28.59	-36.99 to -20.20	Yes	****	<0.0001
ICXF, TA, IL7/15 vs. ICXF, TA, IL2	-6.738	-16.24 to 2.761	No	ns	0.3391
ICXF, TA, IL7/15 vs. RPMI, SC, IL7/15	15.18	4.918 to 25.44	Yes	***	0.0006
ICXF, TA, IL7/15 vs. RPMI, TA,IL2	12.86	2.604 to 23.12	Yes	**	0.0056
ICXF, TA, IL7/15 vs. TM, Dyna, IL2	2.395	-7.428 to 12.22	No	ns	0.9935
ICXF, TA, IL7/15 vs. TM, SC, IL7/15	9.375	0.1258 to 18.62	Yes	*	0.0449
ICXF, TA, IL7/15 vs. TM, TA, IL7/15	-16.07	-25.32 to -6.821	Yes	****	<0.0001
ICXF, TA, IL2 vs. RPMI, SC, IL7/15	21.92	12.42 to 31.42	Yes	****	<0.0001
ICXF, TA, IL2 vs. RPMI, TA,IL2	19.6	10.10 to 29.10	Yes	****	<0.0001
ICXF, TA, IL2 vs. TM, Dyna, IL2	9.133	0.1076 to 18.16	Yes	*	0.0455
ICXF, TA, IL2 vs. TM, SC, IL7/15	16.11	7.716 to 24.51	Yes	****	<0.0001
ICXF, TA, IL2 vs. TM, TA, IL7/15	-9.331	-17.73 to -0.9349	Yes	*	0.02
RPMI, SC, IL7/15 vs. RPMI, TA,IL2	-2.314	-12.57 to 7.946	No	ns	0.996
RPMI, SC, IL7/15 vs. TM, Dyna, IL2	-12.78	-22.61 to -2.959	Yes	**	0.0036
RPMI, SC, IL7/15 vs. TM, SC, IL7/15	-5.804	-15.05 to 3.445	No	ns	0.4948
RPMI, SC, IL7/15 vs. TM, TA, IL7/15	-31.25	-40.50 to -22.00	Yes	****	<0.0001
RPMI, TA,IL2 vs. TM, Dyna, IL2	-10.47	-20.29 to -0.6450	Yes	*	0.0294
RPMI, TA,IL2 vs. TM, SC, IL7/15	-3.49	-12.74 to 5.759	No	ns	0.9271
RPMI, TA,IL2 vs. TM, TA, IL7/15	-28.93	-38.18 to -19.68	Yes	****	<0.0001
TM, Dyna, IL2 vs. TM, SC, IL7/15	6.979	-1.782 to 15.74	No	ns	0.208
TM, Dyna, IL2 vs. TM, TA, IL7/15	-18.46	-27.23 to -9.703	Yes	****	<0.0001
TM, SC, IL7/15 vs. TM, TA, IL7/15	-25.44	-33.56 to -17.33	Yes	****	<0.0001
